# Supplementary material for: Novel Bone Void Filling Cement Compositions Based on Shell Nacre and Siloxane Methacrylate Resin: Development and Characterization
Source: Bioengineering (Basel). 2023 Jun 23;10(7):752. doi: 10.3390/bioengineering10070752 (PMC10376770; doi:10.3390/bioengineering10070752)
Supplement: Supplementary file 1 [file bioengineering-10-00752-s001.zip]

Archive with 1 entries (1 files):
- bioengineering-2333400-supplementary.pdf
